# Supplementary material for: Divergent Effects of Peripheral vs. Central Oxytocin Administration on Observational Fear Behavior in Male and Female Mice
Source: Pharmaceuticals (Basel). 2026 Feb 24;19(3):350. doi: 10.3390/ph19030350 (PMC13029319; doi:10.3390/ph19030350)
Supplement: Supplementary file 1 [file pharmaceuticals-19-00350-s001.zip]

Archive with 1 entries (1 files):
- pharmaceuticals-4070517-supplementary.pdf
